# Supplementary material for: Development of genome-wide polygenic risk scores for lipid traits and clinical applications for dyslipidemia, subclinical atherosclerosis, and diabetes cardiovascular complications among East Asians
Source: Genome Med. 2021 Feb 19;13:29. doi: 10.1186/s13073-021-00831-z (PMC7893928; doi:10.1186/s13073-021-00831-z)
Supplement: Supplementary file 2 — Additional file 2: Table S1. Clinical characteristics of all participants. Table S2. Correlations of candidate polygenic risk scores with total cholesterol in validation datasets. Table S3. Correlations of candidate polygenic risk scores with triglyceride levels in validation datasets. Table S4. Correlations of candidate polygenic risk scores with HDL cholesterol in validation datasets. Table S5. Correlations of candidate polygenic risk scores with LDL cholesterol in validation datasets. Table S6. Correlations between measured lipid traits and polygenic risk scores derived by using the genome-wide significant variants identified in European populations. Table S7. Prediction ability of the best polygenic risk scores for abnormal lipid levels in testing datasets. Table S8. Prediction ability of the best polygenic risk scores for abnormal lipid levels in validation datasets. Table S9. Baseline and follow-up clinical characteristics of the adolescents included in the assessment of three-year changes for lipid traits. Table S10. Clinical characteristics of the adult women included in the assessment of intima-media thickness. Table S11. Clinical characteristics of the T2D patients included in the assessment of coronary heart disease. Table S12. Association between coronary heart disease and quintiles of polygenic risk scores in T2D patients. Table S13. Correlations of candidate polygenic risk scores with total cholesterol in T2D patients. Table S14. Correlations of candidate polygenic risk scores with triglyceride levels in T2D patients. Table S15. Correlations of candidate polygenic risk scores with HDL cholesterol in T2D patients. Table S16. Correlations of candidate polygenic risk scores with LDL cholesterol in T2D patients. Table S17. Baseline clinical characteristics of the adolescents stratified by the status of follow-up. [file 13073_2021_831_MOESM2_ESM.xlsx]

## Sheet: Table of contents
Development of genome-wide polygenic risk scores for lipid traits and clinical applications for dyslipidaemia, subclinical atherosclerosis and diabetes cardiovascular complications among East Asians
Tam, CH. et al.
Supplementary Tables:
Table S1. Clinical characteristics of all participants included in the assessment of polygenic risk scores for lipid traits.
Table S2. Correlations of candidate polygenic risk scores with total cholesterol in validation datasets, related to Table 1.
Table S3. Correlations of candidate polygenic risk scores with triglyceride levels in validation datasets, related to Table 1.
Table S4. Correlations of candidate polygenic risk scores with HDL cholesterol in validation datasets, related to Table 1.
Table S5. Correlations of candidate polygenic risk scores with LDL cholesterol in validation datasets, related to Table 1.
Table S6. Correlations between measured lipid traits and polygenic risk scores derived by using the genome-wide significant variants identified in European populations.
Table S7. Prediction ability of the best polygenic risk scores for abnormal lipid levels in four testing datasets.
Table S8. Prediction ability of the best polygenic risk scores for abnormal lipid levels in four validation datasets.
Table S9. Baseline and follow-up clinical characteristics of the adolescents included in the assessment of three-year changes for lipid traits.
Table S10. Clinical characteristics of the adult women included in the assessment of intima-media thickness.
Table S11. Clinical characteristics of the T2D patients included in the assessment of coronary heart disease.
Table S12. Association between coronary heart disease and quintiles of polygenic risk scores in T2D patients (n = 2374 cases vs 6246 controls).
Table S13. Correlations of candidate polygenic risk scores with total cholesterol in T2D patients (testing datasets), related to Table 1 and Table S2.
Table S14. Correlations of candidate polygenic risk scores with triglyceride levels in T2D patients (testing datasets), related to Table 1 and Table S3.
Table S15. Correlations of candidate polygenic risk scores with HDL cholesterol in T2D patients (testing datasets), related to Table 1 and Table S4.
Table S16. Correlations of candidate polygenic risk scores with LDL cholesterol in T2D patients (testing datasets), related to Table 1 and Table S5.
Table S17. Baseline clinical characteristics of the adolescents stratified by the status of follow-up.

## Sheet: Table S1
Table S1. Clinical characteristics of all participants included in the assessment of polygenic risk scores for lipid traits.
		Validation datasets					Testing datasets
		Children	Adolescents	Healthy adults	Adult women		Adults	T2D patients in HKDR study	T2D patients in HKDB phase 1 study	T2D patients in HKDB phase 2 study
			at baseline
Clinical characteristics
	n	909	1973	441	948		426	4917	1941	865
	Male % (n)	51.9% (472)	45.0% (888)	49.7% (219)	0.00% (0)		46.0% (196)	44.9% (2210)	57.7% (1119)	57.6% (498)
	Age (years)	6.96 ± 0.44	15.6 ± 2.04	44.9 ± 9.80	37.7 ± 4.64		43.3 ± 11.4	56.3 ± 13.5	58.2 ± 12.34	57 ± 12.08
	Duration of diabetes (years)	--	--	--	--		--	7.05 ± 6.65	8.65 ± 8.30	8.53 ± 8.64
	Body mass index (kg/m2)	15.1 ± 2.37	20.0 ± 3.47	23.9 ± 3.71	23.1 ± 3.51		23.6 ± 3.68	25.0 ± 3.95	25.6 ± 4.68	25.9 ± 4.52
	Fasting plasma glucose (mmol/l)	4.57 ± 0.36	4.71 ± 0.43	4.81 ± 0.42	4.81 ± 0.77		5.35 ± 1.68	--	--	--
	2hr glucose (mmol/l)	5.29 ± 0.96	--	5.70 ± 1.44	5.73 ± 2.00		7.78 ± 4.22	--	--	--
	HbA1C (%)	--	--	--	--		--	7.67 ± 1.83	7.49 ± 1.56	7.56 ± 1.61
	Total cholesterol (mmol/l)	4.42	4.12	5.11	4.76		5.07	5.15	4.58	4.58
		(4.38 - 4.47)	(4.09 - 4.15)	(5.02 - 5.19)	(4.71 - 4.81)		(4.98 - 5.16)	(5.12 - 5.18)	(4.54 - 4.62)	(4.52 - 4.64)
	Triglycerides (mmol/l)	0.68	0.76	1.13	0.86		1.04	1.42	1.27	1.3
		(0.66 - 0.70)	(0.75 - 0.77)	(1.07 - 1.20)	(0.83 - 0.89)		(0.99 - 1.10)	(1.40 - 1.44)	(1.24 - 1.31)	(1.25 - 1.35)
	HDL-cholesterol (mmol/l)	1.62	1.57	1.43	1.57		1.46	1.26	1.24	1.23
		(1.60 - 1.65)	(1.56 - 1.59)	(1.40 - 1.47)	(1.55 - 1.59)		(1.43 - 1.50)	(1.25 - 1.27)	(1.22 - 1.25)	(1.21 - 1.25)
	LDL-cholesterol (mmol/l)	2.41	2.12	2.97	2.67		2.97	3.05	2.6	2.59
		(2.37 - 2.45)	(2.09 - 2.14)	(2.90 - 3.05)	(2.62 - 2.72)		(2.90 - 3.05)	(3.03 - 3.08)	(2.56 - 2.63)	(2.54 - 2.64)
Genotyping
	Genotyping platform	Illumina HumanOmni ZhongHua-8 BeadChip	Infinium® Asian Screening Array	Illumina Omni 2.5 + Exome Array	Illumina HumanOmni ZhongHua-8 BeadChip		Infinium® Asian Screening Array	Illumina Omni 2.5 + Exome Array	Infinium® Global Screening Array	Infinium® Asian Screening Array
Data are presented as % (n), mean ± SD, or geometric mean (95% CI).

## Sheet: Table S2
Table S2. Correlations of candidate polygenic risk scores with total cholesterol in validation datasets, related to Table 1.
					Children		Adolescents		Healthy adults		Adult women		Combined analysis in validation datasets
	Tuning parameter				(n = 909)		(n = 1973)		(n = 441)		(n = 948)		(n = 4271)
Derivation strategy	r2	P	ρ	No. of SNPs	Pearson r	Spearman r	Pearson r	Spearman r	Pearson r	Spearman r	Pearson r	Spearman r	Pooled Pearson r	Pooled Spearman r
Pruning and thresholding	0.2	1	--	165287	0.1254	0.1084	0.1684	0.165	0.1409	0.1557	0.1173	0.1056	0.1452	0.1389
Pruning and thresholding	0.2	0.5	--	118558	0.1291	0.1125	0.1679	0.167	0.1437	0.1628	0.1232	0.1096	0.1473	0.1423
Pruning and thresholding	0.2	0.1	--	37286	0.1477	0.1287	0.1903	0.1946	0.2062	0.2181	0.1476	0.1363	0.1735	0.1703
Pruning and thresholding	0.2	0.05	--	22089	0.1787	0.1521	0.2125	0.2073	0.2004	0.2194	0.1628	0.1585	0.1931	0.1861
Pruning and thresholding	0.2	0.01	--	6503	0.2123	0.1824	0.2672	0.2667	0.2193	0.2325	0.21	0.2009	0.238	0.2309
Pruning and thresholding	0.2	1×10-3	--	1344	0.2503	0.2209	0.2897	0.286	0.2824	0.2825	0.2212	0.2192	0.2656	0.2572
Pruning and thresholding	0.2	1×10-4	--	431	0.2807	0.2725	0.3138	0.3157	0.3345	0.3246	0.2262	0.2453	0.2899	0.2921
Pruning and thresholding	0.2	1×10-5	--	229	0.2991	0.2947	0.3274	0.3225	0.334	0.3196	0.2434	0.2591	0.3038	0.3024
Pruning and thresholding	0.2	5×10-8	--	123	0.2715	0.2698	0.3226	0.3169	0.2971	0.2926	0.2243	0.2464	0.2877	0.289
Pruning and thresholding	0.4	1	--	281445	0.1267	0.1075	0.1885	0.1859	0.1563	0.1622	0.1141	0.1026	0.1557	0.1485
Pruning and thresholding	0.4	0.5	--	185908	0.1321	0.1124	0.1884	0.1888	0.1587	0.1704	0.1191	0.1077	0.1581	0.1529
Pruning and thresholding	0.4	0.1	--	50884	0.1552	0.1355	0.2138	0.217	0.2025	0.1926	0.1542	0.1464	0.1871	0.1817
Pruning and thresholding	0.4	0.05	--	29074	0.186	0.1594	0.2332	0.2263	0.204	0.2014	0.1792	0.1736	0.2083	0.198
Pruning and thresholding	0.4	0.01	--	8101	0.2254	0.1961	0.2752	0.2757	0.2428	0.2398	0.2047	0.204	0.2458	0.2395
Pruning and thresholding	0.4	1×10-3	--	1705	0.2617	0.2367	0.3007	0.2937	0.2734	0.2645	0.2129	0.2183	0.2704	0.2621
Pruning and thresholding	0.4	1×10-4	--	614	0.2669	0.2497	0.3088	0.3046	0.2922	0.2844	0.2108	0.2259	0.2768	0.2736
Pruning and thresholding	0.4	1×10-5	--	350	0.2721	0.2626	0.3185	0.3117	0.2941	0.273	0.2223	0.243	0.2852	0.2823
Pruning and thresholding	0.4	5×10-8	--	198	0.2467	0.2404	0.3125	0.3043	0.2651	0.2524	0.2059	0.2264	0.2705	0.2684
Pruning and thresholding	0.6	1	--	435090	0.1312	0.1118	0.1991	0.1955	0.1773	0.1858	0.1074	0.0942	0.1623	0.1545
Pruning and thresholding	0.6	0.5	--	265203	0.1332	0.1132	0.2001	0.1987	0.1863	0.197	0.1143	0.1005	0.1657	0.1589
Pruning and thresholding	0.6	0.1	--	67023	0.1558	0.1325	0.223	0.2232	0.2204	0.2161	0.1589	0.146	0.1944	0.1863
Pruning and thresholding	0.6	0.05	--	37502	0.1824	0.1582	0.2464	0.2394	0.2258	0.222	0.1848	0.1766	0.2172	0.2066
Pruning and thresholding	0.6	0.01	--	10215	0.2109	0.1895	0.2851	0.2838	0.2526	0.2424	0.2031	0.1985	0.2481	0.241
Pruning and thresholding	0.6	1×10-3	--	2207	0.249	0.2244	0.3093	0.3022	0.2653	0.2604	0.1946	0.1949	0.267	0.258
Pruning and thresholding	0.6	1×10-4	--	869	0.2482	0.2307	0.3096	0.3031	0.2752	0.279	0.1856	0.202	0.2661	0.2632
Pruning and thresholding	0.6	1×10-5	--	517	0.2474	0.2388	0.3142	0.3026	0.2778	0.2677	0.1975	0.2171	0.2709	0.2668
Pruning and thresholding	0.6	5×10-8	--	289	0.2247	0.2195	0.3077	0.2954	0.2601	0.2517	0.1946	0.216	0.2606	0.2575
LDPred algorithm	--	--	1	902892	0.1528	0.1269	0.2144	0.2003	0.2157	0.2165	0.1093	0.1009	0.1784	0.1646
LDPred algorithm	--	--	0.3	902892	0.1687	0.1441	0.2386	0.2262	0.2374	0.2339	0.1273	0.1198	0.1993	0.1863
LDPred algorithm	--	--	0.1	902892	0.2023	0.1809	0.2806	0.272	0.2776	0.2715	0.1648	0.1603	0.2385	0.2284
LDPred algorithm	--	--	0.03	902892	0.2445	0.2242	0.324	0.3186	0.3048	0.2994	0.2072	0.2112	0.2799	0.2734
LDPred algorithm	--	--	0.01	902892	0.1693	0.1697	0.2583	0.2539	0.2557	0.2057	0.1686	0.18	0.2196	0.2149
LDPred algorithm	--	--	3×10-3	902892	NA	NA	0.0624	0.0555	NA	NA	0.0287	0.0346	0.0318	0.0287
LDPred algorithm	--	--	1×10-3	902892	0.0106	0.0021	0.03	0.0236	0.1203	0.1147	0.0509	0.0638	0.0399	0.0374
Each of the 34 polygenic risk scores was calculated using a total of 4271 individuals from four cohorts of the Chinese population.
By using the data on association statistics for four lipid traits from the Biobank Japan Project and the linkage disequilibrium reference panel from 1000 Genomes East Asians, the first 27 scores were derived based on the pruning and thresholding approach using a range of provided thresholds of linkage disequilibrium r2 (0.2, 0.4, and 0.6) and p values (1, 0.5, 0.1, 0.05, 0.01, 1×10-3, 1×10-4, 1×1…
Seven additional scores were constructed based on the LDPred computation algorithm using a range of tuning parameters ρ (1, 0.3, 0.1, 0.03, 0.01, 3×10-3, and 1×10-3), which are the proportion of causal variants.
In each score, Pearson and Spearman correlations with observed total cholesterol levels were computed in each individual cohort.
The pooled correlations were calculated using the Fisher Z transformation approach.
Score with the best performance is bolded, and was taken forward to assess association with lipid metabolism in 426 adults from the general population and 7723 T2D patients.

## Sheet: Table S3
Table S3. Correlations of candidate polygenic risk scores with triglyceride levels in validation datasets, related to Table 1.
					Children		Adolescents		Healthy adults		Adult women		Combined analysis in validation datasets
	Tuning parameter				(n = 909)		(n = 1973)		(n = 441)		(n = 948)		(n = 4271)
Derivation strategy	r2	P	ρ	No. of SNPs	Pearson r	Spearman r	Pearson r	Spearman r	Pearson r	Spearman r	Pearson r	Spearman r	Pooled Pearson r	Pooled Spearman r
Pruning and thresholding	0.2	1	--	165329	0.1031	0.1121	0.1489	0.1478	0.1183	0.088	0.2198	0.1844	0.152	0.1423
Pruning and thresholding	0.2	0.5	--	118757	0.105	0.1161	0.149	0.1505	0.114	0.0832	0.226	0.189	0.1534	0.1449
Pruning and thresholding	0.2	0.1	--	37594	0.1369	0.1576	0.1668	0.1637	0.1108	0.0852	0.2084	0.1853	0.164	0.1592
Pruning and thresholding	0.2	0.05	--	22237	0.1349	0.1552	0.1854	0.1711	0.1521	0.1228	0.2131	0.1865	0.1775	0.1662
Pruning and thresholding	0.2	0.01	--	6548	0.1849	0.1926	0.2191	0.1923	0.2172	0.1939	0.249	0.2072	0.2183	0.1958
Pruning and thresholding	0.2	1×10-3	--	1371	0.2012	0.229	0.239	0.2094	0.2567	0.2116	0.2758	0.2503	0.2411	0.2229
Pruning and thresholding	0.2	1×10-4	--	440	0.2257	0.2374	0.2459	0.2143	0.23	0.22	0.288	0.256	0.2495	0.2291
Pruning and thresholding	0.2	1×10-5	--	242	0.2401	0.2435	0.246	0.2231	0.2473	0.2374	0.2844	0.2514	0.2535	0.2352
Pruning and thresholding	0.2	5×10-8	--	142	0.2433	0.2454	0.2436	0.227	0.2574	0.2449	0.2939	0.2563	0.2562	0.2393
Pruning and thresholding	0.4	1	--	281562	0.1189	0.1239	0.1487	0.1503	0.1418	0.1233	0.2196	0.1908	0.1576	0.151
Pruning and thresholding	0.4	0.5	--	186620	0.1209	0.1284	0.1486	0.1541	0.1351	0.1175	0.2248	0.1926	0.1585	0.1535
Pruning and thresholding	0.4	0.1	--	51310	0.1601	0.1635	0.1734	0.1681	0.1468	0.1104	0.2232	0.1994	0.179	0.1682
Pruning and thresholding	0.4	0.05	--	29242	0.1682	0.1732	0.1889	0.1758	0.1738	0.1424	0.2155	0.1932	0.1889	0.1757
Pruning and thresholding	0.4	0.01	--	8301	0.2099	0.2078	0.2304	0.2047	0.2335	0.1994	0.2497	0.2236	0.2307	0.2091
Pruning and thresholding	0.4	1×10-3	--	1756	0.2319	0.2392	0.2399	0.2157	0.2511	0.2099	0.268	0.2535	0.2456	0.2286
Pruning and thresholding	0.4	1×10-4	--	624	0.2426	0.2429	0.2382	0.2144	0.2299	0.2133	0.2702	0.2564	0.2454	0.2298
Pruning and thresholding	0.4	1×10-5	--	375	0.2458	0.24	0.2348	0.2182	0.245	0.225	0.2667	0.2502	0.2453	0.2307
Pruning and thresholding	0.4	5×10-8	--	234	0.2418	0.2376	0.2306	0.2201	0.2507	0.2253	0.2688	0.2531	0.2436	0.2317
Pruning and thresholding	0.6	1	--	435214	0.1226	0.1266	0.1584	0.1543	0.1463	0.1323	0.2309	0.1896	0.1659	0.1541
Pruning and thresholding	0.6	0.5	--	266333	0.1232	0.1299	0.1601	0.1565	0.1443	0.126	0.2369	0.195	0.168	0.1563
Pruning and thresholding	0.6	0.1	--	67725	0.1643	0.1685	0.1871	0.1776	0.1698	0.1287	0.2425	0.2151	0.1929	0.1791
Pruning and thresholding	0.6	0.05	--	37861	0.1841	0.1888	0.2044	0.1889	0.2048	0.1648	0.239	0.2135	0.2079	0.1919
Pruning and thresholding	0.6	0.01	--	10469	0.2241	0.2232	0.2371	0.2118	0.243	0.217	0.2649	0.2376	0.2411	0.2205
Pruning and thresholding	0.6	1×10-3	--	2276	0.2472	0.2456	0.2424	0.2213	0.2439	0.2113	0.2772	0.2616	0.2514	0.2345
Pruning and thresholding	0.6	1×10-4	--	850	0.2524	0.249	0.2385	0.2214	0.2278	0.2111	0.2743	0.2543	0.2483	0.2336
Pruning and thresholding	0.6	1×10-5	--	530	0.2518	0.2471	0.2334	0.2226	0.2401	0.2207	0.27	0.25	0.2462	0.2337
Pruning and thresholding	0.6	5×10-8	--	331	0.2463	0.2434	0.2296	0.2234	0.247	0.223	0.2678	0.2462	0.2435	0.2327
LDPred algorithm	--	--	1	902881	0.1274	0.1479	0.1626	0.1576	0.1288	0.1162	0.1879	0.17	0.1573	0.1541
LDPred algorithm	--	--	0.3	902881	0.1652	0.1811	0.2	0.194	0.1828	0.1728	0.2283	0.2062	0.1972	0.1918
LDPred algorithm	--	--	0.1	902881	0.1982	0.2116	0.2321	0.2205	0.2281	0.2171	0.2686	0.2426	0.2327	0.2232
LDPred algorithm	--	--	0.03	902881	0.1498	0.1715	0.1872	0.1902	0.2384	0.1774	0.2468	0.2166	0.198	0.1908
LDPred algorithm	--	--	0.01	902881	0.1491	0.1435	0.1607	0.1475	0.1581	0.1971	0.1536	0.1156	0.1564	0.1448
LDPred algorithm	--	--	3×10-3	902881	0.0378	0.0546	0.0641	0.0677	0.1647	0.1105	0.0902	0.0649	0.0748	0.0687
LDPred algorithm	--	--	1×10-3	902881	0.0612	0.0571	0.0346	0.0109	NA	NA	0.0193	0.0056	0.0327	0.0175
Each of 34 the polygenic risk scores was calculated using a total of 4271 individuals from four cohorts of the Chinese population.
By using the data on association statistics for four lipid traits from the Biobank Japan Project and the linkage disequilibrium reference panel from 1000 Genomes East Asians, the first 27 scores were derived based on the pruning and thresholding approach using a range of provided thresholds of linkage disequilibrium r2 (0.2, 0.4, and 0.6) and p values (1, 0.5, 0.1, 0.05, 0.01, 1×10-3, 1×10-4, 1×1…
Seven additional scores were constructed based on the LDPred computation algorithm using a range of tuning parameters ρ (1, 0.3, 0.1, 0.03, 0.01, 3×10-3, and 1×10-3), which are the proportion of causal variants.
In each score, Pearson and Spearman correlations with observed triglyceride levels were computed in each individual cohort.
The pooled correlations were calculated using the Fisher Z transformation approach.
Score with the best performance is bolded, and was taken forward to assess association with lipid metabolism in 426 adults from the general population and 7723 T2D patients.

## Sheet: Table S4
Table S4. Correlations of candidate polygenic risk scores with HDL cholesterol in validation datasets, related to Table 1.
					Children		Adolescents		Healthy adults		Adult women		Combined analysis in validation datasets
	Tuning parameter				(n = 909)		(n = 1973)		(n = 441)		(n = 948)		(n = 4271)
Derivation strategy	r2	P	ρ	No. of SNPs	Pearson r	Spearman r	Pearson r	Spearman r	Pearson r	Spearman r	Pearson r	Spearman r	Pooled Pearson r	Pooled Spearman r
Pruning and thresholding	0.2	1	--	165431	0.1506	0.1327	0.1548	0.1583	0.1871	0.1602	0.1913	0.1824	0.1654	0.1584
Pruning and thresholding	0.2	0.5	--	118949	0.1535	0.1353	0.1588	0.161	0.1898	0.1615	0.1926	0.1843	0.1684	0.1608
Pruning and thresholding	0.2	0.1	--	38289	0.1782	0.162	0.1872	0.1843	0.2271	0.2098	0.2146	0.2184	0.1955	0.1898
Pruning and thresholding	0.2	0.05	--	22744	0.204	0.1812	0.2021	0.194	0.2556	0.2443	0.2267	0.2372	0.2135	0.2062
Pruning and thresholding	0.2	0.01	--	7047	0.2378	0.2216	0.2482	0.2383	0.3163	0.2739	0.2161	0.2264	0.2461	0.2359
Pruning and thresholding	0.2	1×10-3	--	1576	0.2603	0.2476	0.2692	0.248	0.3387	0.3045	0.2519	0.2445	0.2709	0.2531
Pruning and thresholding	0.2	1×10-4	--	549	0.2629	0.2503	0.2805	0.2584	0.3473	0.3135	0.2707	0.2571	0.2817	0.2622
Pruning and thresholding	0.2	1×10-5	--	346	0.2604	0.2452	0.2693	0.2463	0.3271	0.2953	0.2813	0.2658	0.2762	0.2555
Pruning and thresholding	0.2	5×10-8	--	208	0.2697	0.2529	0.2768	0.2506	0.3226	0.2907	0.2813	0.2737	0.281	0.2604
Pruning and thresholding	0.4	1	--	281287	0.164	0.1314	0.1653	0.1648	0.1881	0.1582	0.1874	0.1799	0.1723	0.1604
Pruning and thresholding	0.4	0.5	--	186890	0.1673	0.1371	0.1663	0.1644	0.1826	0.1515	0.1869	0.1801	0.1728	0.1608
Pruning and thresholding	0.4	0.1	--	52335	0.2016	0.1779	0.1992	0.1899	0.2305	0.2086	0.2087	0.2097	0.2051	0.1937
Pruning and thresholding	0.4	0.05	--	30020	0.2172	0.1926	0.2153	0.2029	0.2688	0.252	0.2174	0.2191	0.2218	0.2094
Pruning and thresholding	0.4	0.01	--	8918	0.2423	0.2274	0.2566	0.2435	0.3324	0.2897	0.2217	0.2307	0.2539	0.2421
Pruning and thresholding	0.4	1×10-3	--	2043	0.2617	0.2422	0.2729	0.2505	0.3228	0.2896	0.2503	0.2363	0.2708	0.2497
Pruning and thresholding	0.4	1×10-4	--	796	0.2595	0.243	0.2732	0.2505	0.3169	0.2868	0.2651	0.2498	0.2731	0.2525
Pruning and thresholding	0.4	1×10-5	--	522	0.2527	0.233	0.2696	0.2484	0.2986	0.2698	0.2725	0.2538	0.2697	0.2485
Pruning and thresholding	0.4	5×10-8	--	320	0.2665	0.244	0.2733	0.2505	0.3026	0.2736	0.2734	0.2593	0.2749	0.2535
Pruning and thresholding	0.6	1	--	435047	0.1601	0.1353	0.1669	0.1669	0.1867	0.1636	0.1831	0.172	0.1711	0.161
Pruning and thresholding	0.6	0.5	--	267193	0.166	0.1411	0.1697	0.1678	0.1828	0.1572	0.1882	0.1783	0.1744	0.1634
Pruning and thresholding	0.6	0.1	--	69163	0.1931	0.1654	0.1995	0.1902	0.2345	0.2195	0.2039	0.2014	0.2028	0.1905
Pruning and thresholding	0.6	0.05	--	39147	0.2074	0.1829	0.2217	0.2076	0.268	0.2537	0.2124	0.2136	0.2214	0.2085
Pruning and thresholding	0.6	0.01	--	11347	0.233	0.2169	0.2632	0.2484	0.3274	0.2899	0.2154	0.2188	0.2531	0.2395
Pruning and thresholding	0.6	1×10-3	--	2652	0.2482	0.2341	0.2761	0.2549	0.3213	0.2911	0.2449	0.2316	0.268	0.2491
Pruning and thresholding	0.6	1×10-4	--	1117	0.243	0.2324	0.2752	0.2552	0.3036	0.2759	0.2577	0.2413	0.2675	0.2494
Pruning and thresholding	0.6	1×10-5	--	745	0.2347	0.2197	0.2696	0.2528	0.2846	0.2586	0.264	0.2453	0.2625	0.2448
Pruning and thresholding	0.6	5×10-8	--	455	0.2454	0.2303	0.2751	0.2568	0.2809	0.2579	0.2686	0.2567	0.2679	0.2513
LDPred algorithm	--	--	1	902886	0.1907	0.1692	0.1637	0.1534	0.1795	0.1632	0.1689	0.1745	0.1722	0.1625
LDPred algorithm	--	--	0.3	902886	0.2303	0.2087	0.2079	0.1937	0.2222	0.2075	0.2101	0.2167	0.2146	0.2034
LDPred algorithm	--	--	0.1	902886	0.2761	0.2579	0.2587	0.2401	0.2742	0.257	0.2576	0.2674	0.2638	0.2517
LDPred algorithm	--	--	0.03	902886	0.2253	0.222	0.2595	0.246	0.2833	0.2646	0.2358	0.2268	0.2495	0.2386
LDPred algorithm	--	--	0.01	902886	0.1621	0.1494	0.2121	0.2134	0.235	0.2104	0.1384	0.1296	0.1877	0.1811
LDPred algorithm	--	--	3×10-3	902886	0.0215	0.0174	0.0615	0.0453	0.0595	0.0267	0.0682	0.064	0.0543	0.0416
LDPred algorithm	--	--	1×10-3	902886	0.0638	0.0767	0.0689	0.0694	0.1217	0.0987	0.039	0.0328	0.0667	0.0659
Each of the 34 polygenic risk scores was calculated using a total of 4271 individuals from four cohorts of the Chinese population.
By using the data on association statistics for four lipid traits from the Biobank Japan Project and the linkage disequilibrium reference panel from 1000 Genomes East Asians, the first 27 scores were derived based on the pruning and thresholding approach using a range of provided thresholds of linkage disequilibrium r2 (0.2, 0.4, and 0.6) and p values (1, 0.5, 0.1, 0.05, 0.01, 1×10-3, 1×10-4, 1×1…
Seven additional scores were constructed based on the LDPred computation algorithm using a range of tuning parameters ρ (1, 0.3, 0.1, 0.03, 0.01, 3×10-3, and 1×10-3), which are the proportion of causal variants.
In each score, Pearson and Spearman correlations with observed HDL cholesterol levels were computed in each individual cohort.
The pooled correlations were calculated using the Fisher Z transformation approach.
Score with the best performance is bolded, and was taken forward to assess association with lipid metabolism in 426 adults from the general population and 7723 T2D patients.

## Sheet: Table S5
Table S5. Correlations of candidate polygenic risk scores with LDL cholesterol in validation datasets, related to Table 1.
					Children		Adolescents		Healthy adults		Adult women		Combined analysis in validation datasets
	Tuning parameter				(n = 909)		(n = 1973)		(n = 441)		(n = 948)		(n = 4271)
Derivation strategy	r2	P	ρ	No. of SNPs	Pearson r	Spearman r	Pearson r	Spearman r	Pearson r	Spearman r	Pearson r	Spearman r	Pooled Pearson r	Pooled Spearman r
Pruning and thresholding	0.2	1	--	165117	0.0592	0.0416	0.1121	0.094	0.0608	0.0829	0.0488	0.0523	0.0816	0.0725
Pruning and thresholding	0.2	0.5	--	117998	0.0594	0.0423	0.1138	0.0971	0.0593	0.0819	0.0528	0.0568	0.0831	0.075
Pruning and thresholding	0.2	0.1	--	36272	0.0689	0.0488	0.1417	0.1243	0.1453	0.1598	0.1001	0.098	0.1175	0.1062
Pruning and thresholding	0.2	0.05	--	21198	0.0737	0.0606	0.1636	0.1524	0.1476	0.1404	0.1307	0.1345	0.1356	0.1278
Pruning and thresholding	0.2	0.01	--	5958	0.1525	0.1458	0.1907	0.1726	0.1533	0.1411	0.1702	0.1765	0.1742	0.1646
Pruning and thresholding	0.2	1×10-3	--	1101	0.1977	0.2082	0.2374	0.2139	0.2268	0.2275	0.2241	0.2274	0.225	0.2171
Pruning and thresholding	0.2	1×10-4	--	307	0.2442	0.2451	0.2887	0.2713	0.2863	0.2762	0.2426	0.2462	0.2689	0.2607
Pruning and thresholding	0.2	1×10-5	--	154	0.2367	0.2369	0.3063	0.2879	0.2902	0.2822	0.2547	0.2704	0.2786	0.2727
Pruning and thresholding	0.2	5×10-8	--	84	0.2393	0.2433	0.3095	0.2936	0.2738	0.2737	0.2621	0.2754	0.2806	0.2769
Pruning and thresholding	0.4	1	--	281302	0.0715	0.0588	0.1153	0.1007	0.0832	0.0919	0.061	0.0622	0.0907	0.0823
Pruning and thresholding	0.4	0.5	--	184743	0.0714	0.0576	0.1216	0.1082	0.0888	0.0925	0.0646	0.0676	0.0949	0.0868
Pruning and thresholding	0.4	0.1	--	49399	0.0878	0.0794	0.1561	0.1325	0.1307	0.1308	0.1046	0.0999	0.1276	0.1138
Pruning and thresholding	0.4	0.05	--	27739	0.1065	0.1032	0.1804	0.1644	0.144	0.1274	0.1496	0.1543	0.1542	0.1454
Pruning and thresholding	0.4	0.01	--	7318	0.1812	0.1779	0.2117	0.1957	0.1622	0.1413	0.1817	0.196	0.1935	0.1864
Pruning and thresholding	0.4	1×10-3	--	1374	0.2133	0.2189	0.248	0.2292	0.2191	0.214	0.2176	0.2205	0.2309	0.2235
Pruning and thresholding	0.4	1×10-4	--	425	0.2327	0.2308	0.2865	0.2695	0.2597	0.2502	0.2285	0.2313	0.2596	0.2509
Pruning and thresholding	0.4	1×10-5	--	228	0.2246	0.2262	0.2989	0.2826	0.2582	0.258	0.2341	0.2449	0.2648	0.2598
Pruning and thresholding	0.4	5×10-8	--	117	0.2307	0.233	0.3052	0.2917	0.2461	0.2481	0.2425	0.2465	0.2697	0.2649
Pruning and thresholding	0.6	1	--	435009	0.062	0.0481	0.1233	0.1087	0.0913	0.101	0.0638	0.0592	0.0938	0.0841
Pruning and thresholding	0.6	0.5	--	262991	0.0598	0.0479	0.1304	0.1174	0.0983	0.1035	0.0651	0.0607	0.0976	0.0887
Pruning and thresholding	0.6	0.1	--	64829	0.0864	0.0799	0.1687	0.146	0.1274	0.1232	0.1025	0.0975	0.1324	0.1189
Pruning and thresholding	0.6	0.05	--	35555	0.0979	0.0962	0.1926	0.1749	0.1444	0.1302	0.1502	0.155	0.1583	0.1493
Pruning and thresholding	0.6	0.01	--	9077	0.1783	0.174	0.2265	0.2075	0.1843	0.161	0.1803	0.1962	0.2018	0.1931
Pruning and thresholding	0.6	1×10-3	--	1706	0.2062	0.2029	0.2646	0.2413	0.2222	0.2047	0.2124	0.2219	0.2364	0.2251
Pruning and thresholding	0.6	1×10-4	--	571	0.2128	0.2092	0.2884	0.2655	0.2594	0.2488	0.2119	0.219	0.2527	0.2416
Pruning and thresholding	0.6	1×10-5	--	323	0.2058	0.2047	0.2946	0.2721	0.2665	0.2644	0.2139	0.2303	0.2553	0.2479
Pruning and thresholding	0.6	5×10-8	--	163	0.21	0.2076	0.2971	0.2781	0.252	0.2473	0.2191	0.2296	0.257	0.2493
LDPred algorithm	--	--	1	902871	0.064	0.0332	0.1338	0.1212	0.0824	0.0877	0.0455	0.0305	0.0942	0.079
LDPred algorithm	--	--	0.3	902871	0.0781	0.0487	0.156	0.1416	0.1006	0.1033	0.0628	0.049	0.1132	0.0975
LDPred algorithm	--	--	0.1	902871	0.1092	0.0852	0.203	0.1847	0.1461	0.144	0.1026	0.0933	0.1552	0.1393
LDPred algorithm	--	--	0.03	902871	0.1629	0.1501	0.2611	0.2375	0.2118	0.2106	0.162	0.1627	0.2136	0.1998
LDPred algorithm	--	--	0.01	902871	0.1918	0.1844	0.2655	0.2446	0.2511	0.2436	0.1966	0.199	0.2334	0.2217
LDPred algorithm	--	--	3×10-3	902871	0.0317	0.0306	0.1	0.0924	0.0847	0.074	0.0265	0.0174	0.0677	0.0608
LDPred algorithm	--	--	1×10-3	902871	0.0335	0.0406	0.0503	0.0448	0.0208	0.0212	NA	NA	0.0236	0.0254
Each of the 34 polygenic risk scores was calculated using a total of 4271 individuals from four cohorts of the Chinese population.
By using the data on association statistics for four lipid traits from the Biobank Japan Project and the linkage disequilibrium reference panel from 1000 Genomes East Asians, the first 27 scores were derived based on the pruning and thresholding approach using a range of provided thresholds of linkage disequilibrium r2 (0.2, 0.4, and 0.6) and p values (1, 0.5, 0.1, 0.05, 0.01, 1×10-3, 1×10-4, 1×1…
Seven additional scores were constructed based on the LDPred computation algorithm using a range of tuning parameters ρ (1, 0.3, 0.1, 0.03, 0.01, 3×10-3, and 1×10-3), which are the proportion of causal variants.
In each score, Pearson and Spearman correlations with observed LDL cholesterol levels were computed in each individual cohort.
The pooled correlations were calculated using the Fisher Z transformation approach.
Score with the best performance is bolded, and was taken forward to assess association with lipid metabolism in 426 adults from the general population and 7723 T2D patients.

## Sheet: Table S6
Table S6. Correlations between measured lipid traits and polygenic risk scores derived by using the genome-wide significant variants identified in European populations.
				PRSs included lead variants only†				PRSs included Lead and independent variants‡				Optimal PRSs derived in the current study
				Correlation between PRS and corresponding lipid trait		Proportion of variance		Correlation between PRS and corresponding lipid trait		Proportion of variance		Correlation between PRS and corresponding lipid trait		Proportion of variance
Polygenic risk score	Lipid trait	Cohort	n	Pearson	Spearman	explained by polygenic risk score		Pearson	Spearman	explained by polygenic risk score		Pearson	Spearman	explained by polygenic risk score
				r	r			r	r			r	r
PSTC	TC	Adults from general population	426	0.18	0.165	0.0323		0.24	0.225	0.0568		0.251	0.263	0.0506
		T2D patients in HKDR study	4917	0.135	0.146	0.0215		0.183	0.202	0.0391		0.186	0.199	0.0393
		T2D patients in HKDB phase 1 study	1941	0.121	0.094	0.0142		0.159	0.133	0.0237		0.187	0.186	0.0332
		T2D patients in HKDB phase 2 study	865	0.082	0.097	0.0068		0.138	0.155	0.0158		0.173	0.176	0.0298
		Combined analysis in T2D patients	7723	0.126	0.128	--		0.172	0.18	--		0.185	0.193	--
PSTG	TG	Adults from general population	426	0.191	0.169	0.0345		0.215	0.203	0.0403		0.251	0.23	0.0514
		T2D patients in HKDR study	4917	0.137	0.196	0.0437		0.188	0.259	0.079		0.2	0.251	0.0731
		T2D patients in HKDB phase 1 study	1941	0.154	0.147	0.0296		0.202	0.195	0.0484		0.209	0.191	0.05
		T2D patients in HKDB phase 2 study	865	0.13	0.139	0.0248		0.192	0.201	0.0535		0.231	0.197	0.0558
		Combined analysis in T2D patients	7723	0.14	0.177	--		0.192	0.237	--		0.206	0.23	--
PSHDL	HDL-C	Adults from general population	426	0.142	0.154	0.0188		0.237	0.23	0.0494		0.272	0.269	0.0558
		T2D patients in HKDR study	4917	0.192	0.199	0.0472		0.252	0.261	0.0776		0.222	0.226	0.0524
		T2D patients in HKDB phase 1 study	1941	0.207	0.207	0.0416		0.262	0.27	0.0726		0.239	0.237	0.0606
		T2D patients in HKDB phase 2 study	865	0.17	0.171	0.0322		0.231	0.234	0.0578		0.267	0.252	0.0827
		Combined analysis in T2D patients	7723	0.193	0.198	--		0.252	0.26	--		0.231	0.232	--
PSLDL	LDL-C	Adults from general population	426	0.089	0.102	0.0105		0.239	0.225	0.0667		0.255	0.288	0.0672
		T2D patients in HKDR study	4917	0.104	0.109	0.0123		0.182	0.184	0.036		0.178	0.175	0.0351
		T2D patients in HKDB phase 1 study	1941	0.068	0.052	0.0038		0.114	0.094	0.0129		0.19	0.175	0.036
		T2D patients in HKDB phase 2 study	865	0.125	0.11	0.0133		0.154	0.14	0.0185		0.195	0.171	0.0374
		Combined analysis in T2D patients	7723	0.097	0.095	--		0.162	0.157	--		0.183	0.175	--
The genome-wide significant variants utilized to construct polygenic risk scores were reported by Klarin et al. and other studies (2, 26-32).
† A total of 85, 87, 102 and 70 lead variants were involved in TC-related, TG-related, HDL-C-related and LDL-C-related polygenic risk score, respectively.
‡ A total of 229, 259, 328 and 201 lead and independent variants were involved in TC-related, TG-related, HDL-C-related and LDL-C-related polygenic risk score, respectively.
The proportion of variance for a lipid trait explained by the corresponding optimal PRS was computed as the R2 obtained from a full model including both PRS and covariates (PCs, sex, age, and BMI) minus the R2 obtained from a model including covariates alone.

## Sheet: Table S7
Table S7. Prediction ability of the best polygenic risk scores for abnormal lipid levels in four testing datasets.
Polygenic risk score	Threshold for abnormal lipid levels				Model 1			Model 2			Model 3		Increment in AUC due to the effect of PRS		Top 20% of PRS vs others
		Cohort	Case	Control	AUC (95% CI)	P		AUC (95% CI)	P		AUC (95% CI)	P		Pdiff	PPV	NPV	Sensitivity	Specificity
PRSTC	TC ≥5.2	Adults	201	225	0.708 (0.659 - 0.757)	1.6×10-13		0.653 (0.601 - 0.705)	5.3×10-8		0.753 (0.706 - 0.799)	2.9×10-19	0.045	0.011	0.692308	0.577586	0.268657	0.893333
		HKDR study	2451	2466	0.574 (0.558 - 0.590)	4.7×10-19		0.599 (0.583 - 0.614)	6.6×10-33		0.621 (0.606 - 0.637)	5.2×10-49	0.048	1.8×10-7	0.627322	0.530985	0.23419	0.861719
		HKDB phase 1 study	498	1443	0.578 (0.550 - 0.607)	1.7×10-7		0.613 (0.584 - 0.641)	6.5×10-14		0.636 (0.608 - 0.663)	1.6×10-19	0.057	2.4×10-5	0.368601	0.76335	0.216867	0.871795
		HKDB phase 2 study	217	648	0.592 (0.549 - 0.635)	4.8×10-5		0.589 (0.547 - 0.630)	9.3×10-5		0.632 (0.591 - 0.674)	5.2×10-9	0.04	0.0172	0.315436	0.76257	0.21659	0.842593
PRSTG	TG ≥1.7	Adults	93	333	0.763 (0.710 - 0.815)	9.9×10-15		0.634 (0.571 - 0.697)	7.7×10-5		0.795 (0.747 - 0.843)	3.5×10-18	0.032	0.04	0.358025	0.814493	0.311828	0.843844
		HKDR study	1716	3201	0.628 (0.612 - 0.644)	1.3×10-49		0.632 (0.616 - 0.648)	2.3×10-52		0.685 (0.669 - 0.700)	8.0×10-101	0.056	2.1×10-10	0.525683	0.691404	0.280303	0.864417
		HKDB phase 1 study	539	1401	0.643 (0.616 - 0.670)	1.5×10-22		0.596 (0.567 - 0.624)	6.1×10-11		0.673 (0.646 - 0.700)	2.8×10-32	0.03	6.1×10-3	0.428571	0.750613	0.244898	0.874375
		HKDB phase 2 study	252	613	0.644 (0.604 - 0.683)	3.0×10-11		0.594 (0.552 - 0.636)	1.2×10-5		0.672 (0.633 - 0.711)	1.6×10-15	0.029	0.0428	0.436975	0.731903	0.206349	0.890701
	TG ≥1.97	Adults	61	365	0.762 (0.698 - 0.825)	6.0×10-11		0.673 (0.601 - 0.745)	1.5×10-5		0.819 (0.766 - 0.871)	1.6×10-15	0.057	0.0186	0.283951	0.889855	0.377049	0.841096
		HKDR study	1321	3596	0.617 (0.600 - 0.634)	4.0×10-36		0.638 (0.620 - 0.655)	1.4×10-49		0.679 (0.663 - 0.696)	1.6×10-82	0.062	8.5×10-9	0.44153	0.770865	0.305829	0.857898
		HKDB phase 1 study	390	1550	0.634 (0.605 - 0.664)	2.2×10-16		0.614 (0.582 - 0.646)	3.6×10-12		0.676 (0.646 - 0.705)	7.0×10-27	0.041	3.7×10-3	0.344156	0.82598	0.271795	0.869677
		HKDB phase 2 study	182	683	0.648 (0.605 - 0.692)	7.4×10-10		0.635 (0.590 - 0.680)	2.1×10-8		0.695 (0.653 - 0.736)	6.0×10-16	0.047	0.0161	0.369748	0.815013	0.241758	0.89019
PRSLDL	LDL-C ≥1.8	Adults	409	9	0.886 (0.818 - 0.954)	1.9×10-4		0.553 (0.304 - 0.801)	0.6108		0.901 (0.843 - 0.959)	1.0×10-4	0.015	0.4287	0.98	0.0217391	0.119804	0.888889
		HKDR study	4507	208	0.541 (0.500 - 0.583)	0.0454		0.609 (0.567 - 0.651)	1.2×10-7		0.619 (0.578 - 0.660)	7.0×10-9	0.078	8.0×10-3	0.970297	0.0475565	0.195696	0.870192
		HKDB phase 1 study	1729	193	0.597 (0.553 - 0.641)	9.4×10-6		0.586 (0.542 - 0.629)	9.5×10-5		0.620 (0.578 - 0.662)	4.7×10-8	0.023	0.1746	0.941748	0.108493	0.168305	0.906736
		HKDB phase 2 study	764	92	0.608 (0.544 - 0.672)	7.1×10-4		0.568 (0.505 - 0.630)	0.0336		0.622 (0.559 - 0.686)	1.2×10-4	0.015	0.4271	0.922481	0.112792	0.155759	0.891304
	LDL-C ≥2.6	Adults	299	119	0.705 (0.651 - 0.760)	7.3×10-11		0.656 (0.597 - 0.715)	7.3×10-7		0.760 (0.712 - 0.808)	1.7×10-16	0.054	7.5×10-3	0.88	0.307065	0.147157	0.94958
		HKDR study	3499	1216	0.540 (0.521 - 0.559)	3.2×10-5		0.598 (0.579 - 0.617)	4.3×10-24		0.609 (0.590 - 0.627)	2.1×10-29	0.069	1.3×10-6	0.815182	0.275355	0.211775	0.861842
		HKDB phase 1 study	1011	911	0.571 (0.545 - 0.596)	8.6×10-8		0.575 (0.550 - 0.601)	1.1×10-8		0.607 (0.581 - 0.632)	6.7×10-16	0.036	2.8×10-3	0.666667	0.50093	0.203759	0.886937
		HKDB phase 2 study	471	385	0.571 (0.532 - 0.610)	3.4×10-4		0.569 (0.531 - 0.608)	4.9×10-4		0.608 (0.570 - 0.646)	5.3×10-8	0.037	0.0164	0.635659	0.464924	0.174098	0.877922
The four testing datasets consisted of 426 adults from the general population and 7723 individuals from three cohorts of T2D patients (HKDR study, HKDB phase 1 and 2 studies).
In each analysis, abnormal lipid levels were defined according to the thresholds used in clinical practice guidelines.
Area under the receiver operating characteristic (ROC) curve (AUC) was computed to evaluate the discriminative power of the prediction model on abnormal lipid levels.
The AUC can vary from 0.5 (no discrimination) to one (perfect discrimination).
Pdiff is the p value testing the null hypothesis that increments in AUC due to the effect of polygenic risk score is equal to zero.
The increment in AUC due to the effect of polygenic risk score was computed as the AUC obtained from Model 3 minus the AUC obtained from Model 1.
Model 1: sex, age, BMI, and principal components; Model 2: polygenic risk score (PRS) only; and Model 3: Model 1 + Model 2. TC: total cholesterol; TG: triglycerides; and LDL: LDL-C: LDL cholesterol.
We computed the positive predictive value (PPV), negative predictive value (NPV), sensitivity and specificity of high PRS (top 20% vs. the remaining 80% of the PRS distribution) to state the precision for diagnosing dyslipidaemia.
PPV is the proportion of individuals who actually have the disease among all those who have a positive prediction (i.e. true positive/[true positive + false positive]).
NPV is the proportion of individuals who actually do not have that disease among all those who have a negative prediction (i.e. true negative/[true negative + false negative]).
Sensitivity is the proportion of individuals who have a positive prediction among all those who actually have the disease (i.e. true positive/[true positive + false negative]).
Specificity is the proportion of individuals who have a negative prediction among all those who actually do not have that disease (i.e. true negative/[true negative + false positive]).
Positive prediction is the prediction that an individual have a high PRS (top 20% of the PRS distribution)
Negative prediction is the prediction that an individual have a low PRS (remaining 80% of the PRS distribution)

## Sheet: Table S8
Table S8. Prediction ability of the best polygenic risk scores for abnormal lipid levels in four validation datasets.
Polygenic risk score	Threshold for abnormal lipid levels				Model 1			Model 2			Model 3		Increment in AUC due to the effect of PRS		Top 20% of PRS vs others
		Cohort	Case	Control	AUC (95% CI)	P		AUC (95% CI)	P		AUC (95% CI)	P		Pdiff	PPV	NPV	Sensitivity	Specificity
PRSTC	TC ≥5.1	Children	183	726	0.573 (0.527 - 0.620)	2.1×10-3		0.659 (0.616 - 0.702)	2.5×10-11		0.672 (0.629 - 0.715)	6.5×10-13	0.098	6.5×10-5	0.364641	0.839286	0.360656	0.841598
	TC ≥5.1	Adolescents	201	1772	0.613 (0.573 - 0.654)	1.4×10-7		0.662 (0.625 - 0.699)	4.4×10-14		0.697 (0.661 - 0.732)	5.7×10-20	0.084	1.4×10-5	0.177419	0.919428	0.383085	0.798533
	TC ≥5.2	Healthy adults	226	215	0.688 (0.638 - 0.738)	8.7×10-12		0.655 (0.604 - 0.705)	2.0×10-8		0.739 (0.693 - 0.786)	3.7×10-18	0.051	3.7×10-3	0.666667	0.532164	0.292035	0.846512
	TC ≥5.2	Adult women	293	655	0.651 (0.613 - 0.689)	1.1×10-13		0.606 (0.568 - 0.645)	1.8×10-7		0.684 (0.647 - 0.721)	1.2×10-19	0.033	6.9×10-3	0.402715	0.719395	0.303754	0.798473
PRSTG	TG ≥1.1	Children	130	779	0.660 (0.609 - 0.711)	5.0×10-9		0.648 (0.599 - 0.698)	5.8×10-8		0.723 (0.678 - 0.768)	3.8×10-16	0.063	2.5×10-3	0.242236	0.878342	0.3	0.843389
	TG ≥1.4	Adolescents	131	1842	0.737 (0.693 - 0.782)	9.8×10-20		0.686 (0.641 - 0.731)	9.9×10-13		0.791 (0.753 - 0.829)	6.9×10-29	0.054	1.1×10-3	0.140187	0.947942	0.343511	0.850163
	TG ≥1.7	Healthy adults	103	337	0.774 (0.727 - 0.820)	3.3×10-17		0.607 (0.546 - 0.668)	9.9×10-4		0.788 (0.742 - 0.834)	6.9×10-19	0.014	0.1308	0.298851	0.779661	0.25	0.818991
	TG ≥1.7	Adult women	96	852	0.744 (0.693 - 0.795)	4.1×10-15		0.692 (0.637 - 0.747)	6.3×10-10		0.805 (0.761 - 0.850)	9.3×10-23	0.061	2.2×10-3	0.202128	0.923684	0.395833	0.823944
	TG ≥1.97	Healthy adults	77	364	0.759 (0.707 - 0.811)	9.0×10-13		0.634 (0.570 - 0.698)	2.2×10-4		0.786 (0.737 - 0.836)	2.8×10-15	0.027	0.0455	0.218391	0.836158	0.246753	0.813187
	TG ≥1.97	Adult women	60	888	0.722 (0.660 - 0.784)	8.0×10-9		0.741 (0.673 - 0.810)	3.6×10-10		0.806 (0.747 - 0.866)	1.9×10-15	0.084	4.9×10-3	0.159574	0.960526	0.5	0.822072
PRSLDL	LDL-C ≥3.4	Children	85	824	0.579 (0.511 - 0.647)	0.0162		0.621 (0.562 - 0.679)	2.4×10-4		0.650 (0.590 - 0.709)	5.3×10-6	0.071	0.0137	0.142857	0.918845	0.305882	0.81068
	LDL-C ≥3.4	Adolescents	92	1879	0.663 (0.605 - 0.721)	1.3×10-7		0.684 (0.629 - 0.739)	2.4×10-9		0.744 (0.694 - 0.794)	2.6×10-15	0.081	1.8×10-3	0.105263	0.967316	0.434783	0.819053
	LDL-C ≥1.8	Healthy adults	422	17	0.699 (0.581 - 0.816)	5.4×10-3		0.630 (0.485 - 0.776)	0.068		0.724 (0.585 - 0.863)	1.7×10-3	0.026	0.3817	0.981308	0.0451807	0.248815	0.882353
	LDL-C ≥1.8	Adult women	882	65	0.694 (0.641 - 0.747)	1.8×10-7		0.692 (0.627 - 0.757)	2.3×10-7		0.764 (0.710 - 0.818)	1.1×10-12	0.07	2.1×10-3	0.970443	0.0793011	0.223356	0.907692
	LDL-C ≥2.6	Healthy adults	317	122	0.715 (0.661 - 0.769)	2.7×10-12		0.626 (0.566 - 0.686)	4.3×10-5		0.760 (0.710 - 0.810)	3.1×10-17	0.045	0.0144	0.813084	0.307229	0.274448	0.836066
	LDL-C ≥2.6	Adult women	553	394	0.668 (0.633 - 0.702)	1.3×10-18		0.636 (0.601 - 0.672)	8.1×10-13		0.714 (0.681 - 0.746)	3.0×10-29	0.046	1.4×10-4	0.70936	0.450269	0.260398	0.850254
The four validation datasets consisted of 909 children, 1973 adolescents, 441 health adults and 948 adult women.
In each analysis, abnormal lipid levels were defined according to the thresholds used in clinical practice guidelines.
Area under the receiver operating characteristic (ROC) curve (AUC) was computed to evaluate the discriminative power of the prediction model on abnormal lipid levels.
The AUC can vary from 0.5 (no discrimination) to one (perfect discrimination).
Pdiff is the p value testing the null hypothesis that increments in AUC due to the effect of polygenic risk score is equal to zero.
The increment in AUC due to the effect of polygenic risk score was computed as the AUC obtained from Model 3 minus the AUC obtained from Model 1.
Model 1: sex, age, BMI, and principal components; Model 2: polygenic risk score (PRS) only; and Model 3: Model 1 + Model 2. TC: total cholesterol; TG: triglycerides; and LDL: LDL-C: LDL cholesterol.
We computed the positive predictive value (PPV), negative predictive value (NPV), sensitivity and specificity of high PRS (top 20% vs. the remaining 80% of the PRS distribution) to state the precision for diagnosing dyslipidaemia.
PPV is the proportion of individuals who actually have the disease among all those who have a positive prediction (i.e. true positive/[true positive + false positive]).
NPV is the proportion of individuals who actually do not have that disease among all those who have a negative prediction (i.e. true negative/[true negative + false negative]).
Sensitivity is the proportion of individuals who have a positive prediction among all those who actually have the disease (i.e. true positive/[true positive + false negative]).
Specificity is the proportion of individuals who have a negative prediction among all those who actually do not have that disease (i.e. true negative/[true negative + false positive]).
Positive prediction is the prediction that an individual have a high PRS (top 20% of the PRS distribution)
Negative prediction is the prediction that an individual have a low PRS (remaining 80% of the PRS distribution)

## Sheet: Table S9
Table S9. Baseline and follow-up clinical characteristics of the adolescents included in the assessment of three-year changes for lipid traits.
Characteristics	Baseline	Follow-up
n	620	620
Male % (n)	44.4% (275)	44.4% (275)
Age (years)	15.5 ± 1.97	18.8 ± 2.18
Body mass index (kg/m2)	20.1 ± 3.36	21.0 ± 3.44
Fasting plasma glucose (mmol/l)	4.71 ± 0.32	4.55 ± 0.33
Total cholesterol (mmol/l)	4.11 (4.05 - 4.17)	4.09 (4.03 - 4.14)
Triglycerides (mmol/l)	0.77 (0.75 - 0.80)	0.74 (0.72 - 0.76)
HDL-cholesterol (mmol/l)	1.55 (1.53 - 1.57)	1.57 (1.54 - 1.60)
LDL-cholesterol (mmol/l)	2.14 (2.09 - 2.18)	2.09 (2.04 - 2.14)
three-year changes in total cholesterol	--	-0.0053 (-0.0163 - 0.0059)
three-year changes in triglycerides	--	-0.0403 (-0.0716 - -0.008)
three-year changes in HDL cholesterol	--	0.0140 (0.0011 - 0.0271)
three-year changes in LDL cholesterol	--	-0.0198 (-0.0369 - -0.0024)
Data are presented as % (n), mean ± SD, or geometric mean (95% CI).

[truncated: 8 more sheets: Table S10, Table S11, Table S12, Table S13, Table S14, Table S15, Table S16, Table S17]
